# Supplementary material for: Cell Type-Specific Adhesion and Migration on Laser-Structured Opaque Surfaces
Source: Int J Mol Sci. 2020 Nov 10;21(22):8442. doi: 10.3390/ijms21228442 (PMC7696563; doi:10.3390/ijms21228442)
Supplement: Supplementary file 1 [file ijms-21-08442-s001.zip]

Archive with 1 entries (1 files):
- ijms-935072-supplementary.docx
